# Supplementary material for: Genomic and biological study of fusion genes as resistance mechanisms to EGFR inhibitors
Source: Nat Commun. 2022 Sep 24;13:5614. doi: 10.1038/s41467-022-33210-2 (PMC9509394; doi:10.1038/s41467-022-33210-2)
Supplement: Supplementary file 2 — Dataset 1 [file 41467_2022_33210_MOESM2_ESM.xlsx]

## Sheet: primer
Supplementary Data 1
Information on cell lines, DNA/RNA sequences, and reagents
primers for fusion using DNA	Forward (5'-3')	Reverse (5'-3')
CCDC6-RET	TATGTAAGCGGCTATTCTGGTCAAA	CCACCAAAGTTCTATCCACACATTG
ESYT2-BRAF	TTGGTTATATCGCTGGCATTCAAC	TGGGGTATGAGCAGGAATGTATAT
FGFR3-TACC3	TTACCGTGACGTCCACCGAC	CAGGAGGGGGTCGAACTTGA
FGFR3-TACC3	CCGAATAAGGCGGGAAGCG	CAGGAGGGGGTCGAACTTG
EML4-ALK	TGGTGGTGATATGGGAAGGA	AGCATGATTTAAAGTAAATGCAAAG
primers for CRISPR sequencing using DNA	Forward (5'-3')	Reverse (5'-3')
CCDC6-RET	GGGAGACAATCAACAGTAAGCA	ACAGTCAAGGTCAGTGTCGA
primers for resistant mechanisms using DNA	Forward (5'-3')	Reverse (5'-3')
MAP2K1	GCCTCTCTTGGAGTAAGCCC	AGAGAAACCCTTCAGGCTGC
MTOR	ACTCTAACCCCCTTGGAGCA	TCTGTAGTTGCCATCCAGGC
primers for fusion using cDNA	Forward (5'-3')	Reverse (5'-3')
CCDC6-RET	CATTGTCATCTCGCCGTTCC	GTACCCTGCTCTGCCTTTCA
ESYT2-BRAF	GGATGTCCCTGGATTGAATGG	CTTTCCCTTGTAGACTGTTCCA
FGFR3-TACC3	CTGAGGCCTTGTTTGACCGA	ACGTCCTGAGGGAGTCTCAT
EML4-ALK	TGAGTCACGAGTTCAGCAAC	CTTGCCAGCAAAGCAGTAGT
DLG1-BRAF	CAAGCAGCCTTAGCCCTAGT	TCGAGTCCCGTCTACCAAGT
GKAP1-NTRK2	CCCATGCTGTTTGTAACGCTC	CTGGGCCAACACCTTGTCTT
primers for fusion using cDNA from clinical samples	Forward (5'-3')	Reverse (5'-3')
TMEM196F-ABL1	CGTGGGGGCGGTCAGCTTCAG	AACGAGCGGCTTCACTCAGAC
DLG1-BRAF	CAGAGAAGAACTTATCAGAGATTGA	GTTGATCCTCCATCACCACGA
NPM1-FGFR2	AGCCAGACTTCAGCAGCCAGC	ATAACTGGTGCTCATTTTCATCATT
CNOT6-MDM4	GGTTTCAAGTTACAGAGTGCC	CTGAGCAGCATCTGTAGTAGC
FKBP5-ESR1	TAAGTCCAGCTCATTTCAGT	GGAGACACGCTGTTGAGTGG
GAPDH	CCCACTCCTCCACCTTTGAC	ATGAGGTCCACCACCCTGTT
primers for resistant mechanisms using cDNA	Forward (5'-3')	Reverse (5'-3')
CCDC6 exon1 - RET exon 20	GCTGCAGCAAGAGAACAAGG	AAAGGGCCGGTAGACTTTCC
CCDC6 exon1 - RET exon 14+15	GCTGCAGCAAGAGAACAAGG	AGCTCGTTCATCGGGACTTG
ESYT2 exon 8 - BRAF exon 18UTR	GCTTCCCAATCGAATCACCG	CCACACAAGTGTTCTTTGGTTCA
FGFR3 exon 10 - TACC3 exon 8	GTCCATGAGCTCCAACACAC	GGTCTACCAGGACTGTCCCTC
FGFR3 exon 13 - TACC3 exon 8	GGCATGGAGTACTTGGCCTC	GGTCTACCAGGACTGTCCCTC
primers for qRT-PCR expression	catalog number	source
YAP1	Hs00371735_m1	ThermoFisher
CTGF	Hs01026927_m1	ThermoFisher
CYR61	Hs00155479_m1	ThermoFisher
BRAF	Hs01052468_g1	ThermoFisher
GUSB	4326320E	ThermoFisher
primers for qPCR copy number	catalog number	source
YAP1	Hs06300956_cn	ThermoFisher
BRAF exon 9	Hs05005955_cn	ThermoFisher
RNase P	4403326	ThermoFisher
custom taqman for qPCR copy number	Forward (5'-3')	Reverse (5'-3')	probe
CCDC6-RET	CAGTCTTTCAGTCGTGTCCACAA	CTCTAGAGACTGCAATAAGCACATGA	CCCAGTGGTTGATGTC
ESYT2-BRAF	AGCACCTGAGCCTGGATCTG	GGAAGACTTTAAGGAGCAAGATAAGTG	ACAGCCGGTTAACTTA
EGFR specific to wild type in exon 19	TCCCAGAAGGTGAGAAAGTTAAAATT	TCCTTGTTGGCTTTCGGAGAT	TCAAGGAATTAAGAGAAGCAA
EGFR specific to exon 19 deletion	TCCCAGAAGGTGAGAAAGTTAAAATT	AGCAGAAACTCACATCGAGGATT	TCGCTATCAAAACATCTC

## Sheet: sgRNA
Supplementary Data 1
Information on cell lines, DNA/RNA sequences, and reagents
sgRNA	target gene	sequence
sg1	RET	ACTCAACCTCAGTATTTGAG
sg2	RET	GAGTCACACTCATCAGCACC
sg3	CCDC6	TGTGAGTTATAGCCTGCCCT
sg4	CCDC6	ATAGTGGTAAACATCATCTG
sg5	ESYT2	GCCACATCTATTGACAGCAC
sg6	ESYT2	GAATACATGTCCCCCCACAG
sg7	BRAF	TAACTACTGACAATTCATCT
sg8	BRAF	GAATTGTCAGTAGTTACCAC
sg9	FGFR3	GCCCACCCTGTGATGTCCCG
sg10	FGFR3	TTGCACCACGGGACATCACA
sg11	TACC3	ACGTCCCCCCAGCTGCACAC
sg12	TACC3	GCGTGTCAGAGTTTCATCCT
sg13	FGFR3	GGTGTGGGGCGGGCCTTCTG
sg14	FGFR3	CTGTGCGAAGAGGGGCTCGG
sg15	EML4	TTATGCAGGACACTTGACTG
sg16	EML4	TTAGCGTAAGGGTCCCACCA
sg17	ALK	GTATAACCCCACGTGAACGA
sg18	ALK	AGCTTGTAAGTAACAAGAGG
sg19	DLG1	CAGTATGCGAGGATTCACGG
sg20	BRAF	TATGATTGTGCTATAAGAGG

## Sheet: antibody and siRNA
Supplementary Data 1
Information on cell lines, DNA/RNA sequences, and reagents
antibodies for western blot	catalog number	source	dilution	validation
p-EGFR	3777	Cell Signaling Technology	1:1,000	suitable for: WB, IHC, IF, F; reacts with: human, mouse, rat, monkey; https://www.cellsignal.com/products/primary-antibodies/phospho-egf-receptor-tyr1068-d7a5-xp-rabbit-mab/3777
EGFR	4267	Cell Signaling Technology	1:2,000	suitable for: WB, IP, IHC, IF, F; reacts with: human, mouse, monkey; https://www.cellsignal.com/products/primary-antibodies/egf-receptor-d38b1-xp-rabbit-mab/4267
p-RET	3221	Cell Signaling Technology	1.5:1,000	suitable for: WB, IP; reacts with: human, D. melanogaster; https://www.cellsignal.com/products/primary-antibodies/phospho-ret-tyr905-antibody/3221
RET	3223	Cell Signaling Technology	1:3,000	suitable for: WB, IP, IF, F; reacts with: human, mouse; https://www.cellsignal.com/products/primary-antibodies/ret-c31b4-rabbit-mab/3223
p-BRAF	2696	Cell Signaling Technology	1:2,000	suitable for: WB; reacts with: human, mouse, rat, monkey; https://www.cellsignal.com/products/primary-antibodies/phospho-b-raf-ser445-antibody/2696
BRAF	sc5284	Santa Cruz Biotechnology	1:5,000	suitable for: WB, IP, IF, IHC(P, ELISA); reacts with: mouse, rat, human; https://www.scbt.com/p/raf-b-antibody-f-7?productCanUrl=raf-b-antibody-f-7&_requestid=3694081
FGFR3	sc13121	Santa Cruz Biotechnology	1:2,000	suitable for: WB, IP, IF, IHC(P, ELISA); reacts with: human; https://www.scbt.com/p/fgfr-3-antibody-b-9?requestFrom=search
p-ALK	3341	Cell Signaling Technology	1:2,000	suitable for: WB, IP; reacts with: human; https://www.cellsignal.com/products/primary-antibodies/phospho-alk-tyr1604-antibody/3341
ALK	3633	Cell Signaling Technology	1:2,000	suitable for: WB, IP, IHC, F; reacts with: human; https://www.cellsignal.com/products/primary-antibodies/alk-d5f3-xp-rabbit-mab/3633
p-MEK	9154	Cell Signaling Technology	1:2,000	suitable for: WB, IP; reacts with: human, mouse, rat, monkey; https://www.cellsignal.com/products/primary-antibodies/phospho-mek1-2-ser217-221-41g9-rabbit-mab/9154
MEK	9122	Cell Signaling Technology	1:1,000	suitable for: WB, IP; reacts with: human, mouse, rat, monkey, D. melanogaster; https://www.cellsignal.com/products/primary-antibodies/mek1-2-antibody/9122
p-ERK	4370	Cell Signaling Technology	1:2,000	suitable for: WB, IP, IHC, IF, FC; reacts with: human, mouse, rat, hamster, monkey, mink, D. melanogaster, zebrafish, bovine, dog, pig, S. cerevisiae; https://www.cellsignal.com/products/primary-antibodies/phospho-p44-42-mapk-erk1-2-thr202-tyr204-d13-14-4e-xp-rabbit-mab/4370
ERK	4695	Cell Signaling Technology	1:2,000	suitable for: WB, IP, IHC, IF, FC; reacts with: human, mouse, rat, hamster, monkey, mink, D. melanogaster, zebrafish, bovine, dog, pig, S. cerevisiae; https://www.cellsignal.com/products/primary-antibodies/p44-42-mapk-erk1-2-137f5-rabbit-mab/4695
p-AKT	4060	Cell Signaling Technology	1:2,000	suitable for: WB, IP, IHC, IF, FC; reacts with: human, mouse, rat, hamster, monkey, D. melanogaster, zebrafish, bovine; https://www.cellsignal.com/products/primary-antibodies/phospho-akt-ser473-d9e-xp-rabbit-mab/4060
p-S6	4858	Cell Signaling Technology	1:4,000	suitable for: WB, IHC, IF, F; reacts with: human, mouse, rat, monkey, Mink, S. cerevisiae; https://www.cellsignal.com/products/primary-antibodies/phospho-s6-ribosomal-protein-ser235-236-d57-2-2e-xp-rabbit-mab/4858
cleaved PARP	5625	Cell Signaling Technology	1:2,000	suitable for: WB, IP, IHC, IF, FC; reacts with: human, monkey; https://www.cellsignal.com/products/primary-antibodies/cleaved-parp-asp214-d64e10-xp-rabbit-mab/5625
BIM	2933	Cell Signaling Technology	1:2,000	suitable for: WB, IP, IHC, IF, FC; reacts with: human, mouse, rat; https://www.cellsignal.com/products/primary-antibodies/bim-c34c5-rabbit-mab/2933
p-YAP	13008	Cell Signaling Technology	1:2,000	suitable for: WB, IP, IHC; reacts with: human, mouse, rat; https://www.cellsignal.com/products/primary-antibodies/phospho-yap-ser127-d9w2i-rabbit-mab/13008
YAP	14074	Cell Signaling Technology	1:2,000	suitable for: WB, IP, IHC, IF, F, ChIP, CUT&RUN; reacts with: human, mouse, rat, Hamster, Monkey; https://www.cellsignal.com/products/primary-antibodies/yap-d8h1x-xp-rabbit-mab/14074
p62	18420-1-AP	Proteintech	1:10,000	suitable for: WB, IP, IHC, IF, FC, CoIP, ELISA; reacts with: human, mouse, rat; https://www.ptglab.com/products/SQSTM1-Antibody-18420-1-AP.htm
LC3B	3868	Cell Signaling Technology	1:2,000	suitable for: WB, IF, F; reacts with: human; https://www.cellsignal.com/products/primary-antibodies/lc3b-d11-xp-rabbit-mab/3868
p-AURKA	3079	Cell Signaling Technology	1:2,000	suitable for: WB, IF; reacts with: human; https://www.cellsignal.com/products/primary-antibodies/phospho-aurora-a-thr288-c39d8-rabbit-mab/3079
p-MET	3077	Cell Signaling Technology	1:2,000	suitable for: WB, IP, IHC, IF, F; reacts with: human, mouse, rat; https://www.cellsignal.com/products/primary-antibodies/phospho-met-tyr1234-1235-d26-xp-rabbit-mab/3077
MET	8198	Cell Signaling Technology	1:2,000	suitable for: WB, IP, IHC, IF, F; reacts with: human; https://www.cellsignal.com/products/primary-antibodies/met-d1c2-xp-rabbit-mab/8198
b-actin	A3854	MilliporeSigma	1:5,000	suitable for: WB; reacts with: pig, Hirudo medicinalis, bovine, rat, canine, feline, human, rabbit, carp, mouse, guinea pig, chicken, sheep; https://www.sigmaaldrich.com/US/en/product/sigma/a3854
HSP90	sc-7947	Santa Cruz Biotechnology	1:1,000	suitable for: WB, IP, IF, FC, ELISA; reacts with: mouse, rat, human: the vendor cites a paper showing detection of HSP90 by immunoblotting in human neuroblastoma cell lines PMID: # 20655465 Hölzel, M. et al. 2010. Cell. 142: 218-229; https://www.scbt.com/p/hsp-90alpha-beta-antibody-h-114?requestFrom=search
rabbit IgG HRP-linked antibody	7074	Cell Signaling Technology	1:5,000
mouse IgG HRP-linked antibody	NA931	GE Healthcare	1:5,000
antibodies for flow cytometry	catalog number	source
RET	3223	Cell Signaling Technology
rabbit Alexa Fluor 488	A-11008	Invitrogen
siRNA	catalog number	source
Negative control	4390843	Life Technologies
RET (1)	4392420 s11935	Life Technologies
RET (2)	4392420 s531214	Life Technologies
BRAF (1)	4392420 s2080	Life Technologies
BRAF (2)	4392420 s2082	Life Technologies
FGFR3 (1)	4392420 s5169	Life Technologies
FGFR3 (2)	4392420 s534558	Life Technologies
Negative control pool	D-001206-14-05	Dharmacon
YAP1 smart pool	L-012200-00-0005	Dharmacon
ALK (1)	J-003103-10-0002	Dharmacon
ALK (2)	J-003103-11-0002	Dharmacon

## Sheet: drug
Supplementary Data 1
Information on cell lines, DNA/RNA sequences, and reagents
drugs	source
osimertinib	Selleck Chemicals
vandetanib	Selleck Chemicals
alectinib	Selleck Chemicals
Pralsetinib	MedChemExpress
Selpercatinib	Chemgood
dabrafenib	Selleck Chemicals
lifirafenib	Selleck Chemicals
RAF709	Selleck Chemicals
belvarafenib	Selleck Chemicals
trametinib	Selleck Chemicals
nintedanib	Selleck Chemicals
AZD4547	Selleck Chemicals
infigratinib	Selleck Chemicals
pemigatinib	Selleck Chemicals
erdafitinib	Selleck Chemicals
crizotinib	Selleck Chemicals
cabozantinib	Selleck Chemicals
sunitinib	Selleck Chemicals
lenvatinib	Selleck Chemicals
ponatinib	Selleck Chemicals
alisertib	Selleck Chemicals
barasertib	Selleck Chemicals
AT9283	Selleck Chemicals
JQ1	Selleck Chemicals
ABBV744	Selleck Chemicals
OTX015	Selleck Chemicals
sotrastaurin	Selleck Chemicals
MYF01-37	synthesized at DFCI ref (26)
XAV939	Selleck Chemicals
afatinib	Selleck Chemicals
dacomitinib	Selleck Chemicals
everolimus	Selleck Chemicals
SCH772984	Selleck Chemicals
alpelisib	Selleck Chemicals
chloroquine	Selleck Chemicals
