# Supplementary material for: Genomic and biological study of fusion genes as resistance mechanisms to EGFR inhibitors
Source: Nat Commun. 2022 Sep 24;13:5614. doi: 10.1038/s41467-022-33210-2 (PMC9509394; doi:10.1038/s41467-022-33210-2)
Supplement: Supplementary file 4 — Source Data [file 41467_2022_33210_MOESM4_ESM.xlsx]

## Sheet: Fig.5e
	PC9			CCDC6-RET clone32 (sg1+3)			CCDC6-RET osi-clone5 (sg1+3)			CCDC6-RET osi-clone1 (sg1+4)
osimertinib [uM]	mean	sd	n	mean	sd	n	mean	sd	n	mean	sd	n
0.0001	100	3.10717	3	100	0.102409	3	100	1.5571	3	100	3.43992	3
0.0008649	87.3414	3.41699	3	105.618	1.47744	3	113.638	6.74974	3	99.2379	2.60381	3
0.0026613	70.3902	1.0012	3	94.7988	5.21861	3	96.2487	2.74446	3	92.4108	2.97617	3
0.0106453	37.2332	1.05542	3	86.1052	3.33053	3	96.3198	5.33202	3	84.2199	3.03776	3
0.031936	21.5145	3.30479	3	86.3214	5.20109	3	83.3711	4.79225	3	80.5337	4.33551	3
0.0998	14.8464	2.07647	3	80.7772	3.02486	3	87.211	5.09088	3	81.2042	2.29845	3
0.31936	17.3697	1.49049	3	79.718	2.70059	3	79.9852	2.31408	3	78.9468	2.14496	3
1.01131	16.8072	1.41534	3	76.4084	4.71886	3	78.3727	4.87985	3	76.6351	2.76674	3
3.16698	5.7242	2.47453	3	32.8189	9.6552	3	20.3745	2.39669	3	29.3991	9.77883	3
10.0066	0.990008	0.197386	3	3.90908	0.84138	3	1.31326	0.0759374	3	1.55656	0.451831	3

## Sheet: Fig.5g
	siCTRL			siRNA1			siRNA2
RET	74.6173	78.6321	78.9917	12.9828	10.9324	12.0789	24.5623	26.093	26.0577
BRAF	95.2495	94.9924	97.6736	18.7152	19.7984	19.8846	9.38512	11.0895	10.787
FGFR3	47.5479	61.8211	57.5287	23.439	29.4391	24.7988	10.2544	13.1194	11.6361
ALK	114.208	126.576	103.908	30.4994	31.6806	26.7949	23.222	23.2482	26.3329

## Sheet: Fig.6a
cell	drug	IC50 [uM]	IC50 [uM]
PC9	osi	0.007	0.011
PC9CCDC6-RET	osi	2.119	1.858
	vandetanib	0.251	0.324
	alectinib	0.222	0.205
	pralsetinib	0.02265	0.037
	selpercatinib	0.02986	0.018
PC9ESYT2-BRAF	osi	1.858	2.501
	dabrafenib	>10	>10
	lifirafenib	1.562	1.967
	RAF709	0.777	0.353
	belvarafenib	0.161	0.144
	trametinib	0.00208	0.00204
PC9FGFR3-TACC3	osi	1.479	1.288
	nintedanib	1.69623	1.67224
	AZD4547	0.06975	0.08166
	infigratinib	0.02917	0.02276
	pemigatinib	0.025	0.043
	erdafitinib	0.00807	0.01097
PC9EML4-ALK	osi	1.941	2.242
	crizotinib	0.374	0.305
	alectinib	0.044	0.054

## Sheet: Fig.6b
PC9CCDC6-RET									PC9CCDC6-RET
	0	0.001	0.01	0.1	1	10	selpercatinib [uM]			0	0.001	0.01	0.1	1	10	selpercatinib [uM]
0	100	100.27	97.8536	98.7284	97.8441	89.6037			0	100	105.422	97.2648	99.2257	94.2599	85.5004
0.001	97.9273	94.3009	93.624	95.346	88.8324	75.132			0.001	96.9447	99.6337	99.1057	92.2337	90.8632	73.5118
0.01	95.187	83.8752	71.0441	52.3688	46.4938	18.0786			0.01	94.5504	99.182	69.3661	51.4008	43.272	17.8092
0.1	88.751	82.0479	63.7451	17.283	13.9024	6.83322			0.1	97.6074	99.5411	70.6002	21.655	17.6853	5.59158
1	91.4974	95.4172	76.0022	23.4441	18.1227	9.27831			1	94.31	94.4379	82.0714	25.8463	19.3658	8.91046
10	1.00037	0.953763	0.754124	0.511476	0.502474	0.358946			10	0.995994	0.999742	0.955983	0.867554	0.839901	0.390461
osimertinib [uM]									osimertinib [uM]
PC9ESYT2-BRAF									PC9ESYT2-BRAF
	0	0.0001	0.001	0.01	0.1	1	trametinib [uM]			0	0.0001	0.001	0.01	0.1	1	trametinib [uM]
0	100	102.984	101.769	94.448	43.5159	34.8685			0	100	104.638	105.001	103.574	50.5085	39.5547
0.001	101.033	104.94	96.8199	88.8463	39.8014	29.8169			0.001	97.7671	101.021	97.5544	90.8292	45.9043	32.6682
0.01	69.3786	61.1292	43.3736	23.4573	13.8128	10.795			0.01	74.2164	65.0986	43.6601	23.7204	13.2652	10.1325
0.1	68.812	66.1771	35.1512	12.6018	7.88857	7.73552			0.1	76.9022	67.7524	39.0634	13.2415	7.97625	8.09628
1	66.2272	60.0631	36.0576	15.9082	11.5744	12.0903			1	70.5753	68.4451	37.534	16.6867	11.9779	12.4864
10	8.55813	1.33481	0.398934	0.117438	0.169048	0.422069			10	9.72076	1.0453	0.18966	0.0997716	0.153572	0.319486
osimertinib [uM]									osimertinib [uM]
PC9FGFR3-TACC3									PC9FGFR3-TACC3
	0	0.001	0.01	0.1	1	10	erdafitinib [uM]			0	0.001	0.01	0.1	1	10	erdafitinib [uM]
0	100	110.84	101.286	96.8765	98.5301	23.8129			0	100	101.34	93.0327	92.6754	95.9804	17.1272
0.001	91.1394	96.3253	83.0601	87.8578	81.9075	9.94529			0.001	86.8193	94.2832	82.6754	84.6279	87.969	10.1734
0.01	54.8058	55.1153	40.0268	37.2467	29.5268	3.67418			0.01	52.6435	52.7284	40.5789	38.3849	32.2398	3.61424
0.1	55.1447	54.223	22.9788	15.833	9.87051	1.2551			0.1	52.618	50.2039	21.2176	12.9645	10.1188	1.26189
1	52.8021	48.454	26.6001	19.6176	15.1664	1.74798			1	51.522	48.3245	23.6743	17.5371	15.0786	1.70619
10	0.331461	0.303073	0.238306	0.215799	0.176387	0.077445			10	0.363104	0.460557	0.317906	0.368999	0.196156	0.086466
osimertinib [uM]									osimertinib [uM]
PC9EML4-ALK									PC9EML4-ALK
	0	0.001	0.01	0.1	1	10	alectinib [uM]			0	0.001	0.01	0.1	1	10	alectinib [uM]
0	100	85.9655	108.232	84.4099	66.0728	23.3611			0	100	108.735	93.6411	80.4275	53.302	19.5118
0.001	108.502	88.2025	113.285	90.2392	56.3386	12.5777			0.001	109.182	109.255	97.2602	86.3876	53.8356	9.05386
0.01	86.1921	97.7894	86.8815	48.7535	19.0196	4.13714			0.01	97.6193	96.3316	79.0853	45.6095	19.4312	2.68505
0.1	80.0546	92.2644	87.3294	27.8957	14.3607	3.02408			0.1	89.7123	99.8166	74.6539	25.9819	11.5823	1.27376
1	76.6517	89.8137	72.1911	30.1099	10.6596	1.76163			1	80.549	98.3102	62.1607	25.5973	10.4679	1.28926
10	0.353063	0.604394	0.388498	0.367937	0.083139	0.103154			10	0.519001	0.720532	0.604496	0.657019	0.12427	0.044791
osimertinib [uM]									osimertinib [uM]

## Sheet: Fig.6d
PC9CCDC6-RET confluency														PC9CCDC6-RET apoptosis														PC9ESYT2-BRAF confluency																				PC9ESYT2-BRAF apoptosis
	DMSO			osi			selpercatinib			osi + selper					DMSO			osi			selpercatinib			osi + selper					DMSO			osi			dabrafenib			trametinib			osi + dab			osi + tra					DMSO
hour	mean	SD	n	mean	SD	n	mean	SD	n	mean	SD	n		hour	mean	SD	n	mean	SD	n	mean	SD	n	mean	SD	n		hour	mean	SD	n	mean	SD	n	mean	SD	n	mean	SD	n	mean	SD	n	mean	SD	n		hour	mean
0	20.1986	2.3692	3	18.7999	1.60527	3	20.2326	1.46697	3	18.4723	1.37662	3		0	1.49583	0.264297	3	1.60619	0.312189	3	1.53122	0.388973	3	1.31584	0.158631	3		0	7.7381	0.655678	3	9.39111	1.102	3	9.4988	0.457792	3	8.36025	1.53625	3	8.4141	0.883663	3	7.67297	1.20163	3		0	0.409231
2	21.3743	2.57143	3	19.7109	1.95433	3	21.4355	1.56824	3	19.3274	1.53231	3		2	1.04564	0.105767	3	1.17699	0.308364	3	0.865441	0.358755	3	1.11038	0.199028	3		2	8.18625	0.774763	3	9.91187	1.21568	3	9.74264	0.440841	3	9.0636	1.5617	3	8.77209	0.935773	3	8.0604	1.25606	3		2	0.447905
4	22.6623	2.70242	3	21.0288	1.80389	3	22.9181	1.50178	3	20.9833	1.61042	3		4	0.93154	0.182504	3	1.38891	0.248763	3	0.795061	0.151788	3	1.26591	0.258272	3		4	8.74562	0.817818	3	10.7815	1.36507	3	10.3632	0.287914	3	9.96433	1.67846	3	9.19407	0.958217	3	8.70896	1.36102	3		4	0.482782
6	23.6933	2.73883	3	22.7226	1.93285	3	23.9273	1.81708	3	22.5274	1.89995	3		6	1.0189	0.14974	3	1.52153	0.268106	3	0.996355	0.165493	3	1.48928	0.263749	3		6	9.56782	0.918192	3	11.7881	1.41947	3	11.1182	0.648577	3	10.9002	1.76071	3	9.79225	0.918929	3	9.57122	1.53572	3		6	0.36581
8	24.9418	2.80427	3	24.5315	2.0489	3	25.2429	1.83058	3	24.3682	1.97941	3		8	1.14074	0.210477	3	1.71705	0.282365	3	1.11345	0.173082	3	1.84662	0.236929	3		8	10.435	0.956924	3	12.8863	1.46291	3	11.7903	0.723252	3	11.7248	1.9911	3	10.317	1.01422	3	10.4619	1.68301	3		8	0.479157
10	26.2043	2.92905	3	26.0627	2.0275	3	26.0537	1.51096	3	25.8178	2.00658	3		10	1.22953	0.215923	3	1.93618	0.297433	3	1.30426	0.245828	3	2.16298	0.198015	3		10	11.2759	1.08405	3	13.872	1.77466	3	12.6216	0.402885	3	12.8932	2.17788	3	11.0398	1.38967	3	11.4996	1.89611	3		10	0.413861
12	27.4242	2.84909	3	27.3798	2.25458	3	27.5837	1.72538	3	27.542	2.05866	3		12	1.33244	0.228643	3	2.11351	0.362059	3	1.41026	0.250386	3	2.51615	0.23552	3		12	12.2823	1.15597	3	15.0166	1.8955	3	13.5744	0.517831	3	13.8663	2.41194	3	11.4716	1.14213	3	12.6511	2.00629	3		12	0.416136
14	28.9186	2.74477	3	28.9316	2.07988	3	28.9192	1.9004	3	28.9698	2.13685	3		14	1.44454	0.228823	3	2.34402	0.499718	3	1.50459	0.246195	3	2.86844	0.207465	3		14	13.1933	1.38593	3	16.2059	2.22948	3	14.64	0.567071	3	15.1941	2.81783	3	12.1484	1.04022	3	13.5755	2.17068	3		14	0.37056
16	30.6514	2.87164	3	30.5437	2.09275	3	30.5972	2.0219	3	30.2777	2.17514	3		16	1.53777	0.301788	3	2.61091	0.527536	3	1.56181	0.253947	3	3.22282	0.281209	3		16	14.0773	1.37488	3	17.553	2.47528	3	15.5091	0.537023	3	16.2185	2.82273	3	12.6939	1.06856	3	14.7751	2.34763	3		16	0.303877
18	32.5139	3.03547	3	31.7552	2.18925	3	32.0284	1.97656	3	31.5107	2.36526	3		18	1.55909	0.342574	3	2.85077	0.675372	3	1.58843	0.264183	3	3.76366	0.227544	3		18	15.0277	1.46064	3	18.713	2.58115	3	16.62	0.641972	3	17.726	3.00399	3	13.3549	1.14993	3	15.5572	2.39879	3		18	0.269872
20	34.3792	2.92909	3	33.283	2.28323	3	33.9851	1.83334	3	32.8149	2.44811	3		20	1.60351	0.324931	3	3.01652	0.647878	3	1.60855	0.25996	3	4.26898	0.345518	3		20	16.4346	1.63911	3	19.8966	2.76139	3	17.7269	0.542741	3	19.1818	2.79853	3	13.8646	1.19758	3	16.2066	2.48193	3		20	0.267052
22	36.8125	3.26992	3	35.0764	2.42453	3	36.3019	1.88375	3	33.7167	2.50797	3		22	1.66647	0.387349	3	3.02451	0.504268	3	1.53726	0.254952	3	4.79798	0.140697	3		22	17.8478	1.85236	3	21.0486	2.91679	3	19.5023	0.984221	3	20.7088	3.19186	3	14.5753	1.21795	3	16.9139	2.69699	3		22	0.239681
24	39.026	3.40255	3	36.9955	2.6358	3	38.2505	2.1437	3	34.5801	2.46746	3		24	1.64815	0.428875	3	3.07236	0.371787	3	1.55589	0.314712	3	5.28225	0.134383	3		24	19.6504	2.17482	3	22.4519	3.09431	3	21.2551	1.02661	3	22.7565	3.45094	3	15.239	0.923228	3	17.3639	2.57217	3		24	0.254448
26	41.5551	3.62037	3	38.5603	2.36409	3	40.945	2.3187	3	35.5589	2.73192	3		26	1.60572	0.341685	3	3.29229	0.328694	3	1.59597	0.227581	3	5.80343	0.308302	3		26	21.7045	2.2832	3	23.4379	3.31361	3	23.4853	0.962309	3	24.6554	3.90556	3	15.7335	0.927153	3	17.9283	2.52027	3		26	0.232927
28	44.357	3.71703	3	39.4178	2.14393	3	43.2391	2.35761	3	36.1818	2.51783	3		28	1.58808	0.285334	3	3.53921	0.377556	3	1.64781	0.211634	3	6.38499	0.371694	3		28	23.9996	2.50489	3	24.926	3.48388	3	25.835	1.51807	3	27.3813	4.11222	3	16.4681	0.99262	3	18.3749	2.76026	3		28	0.187503
30	46.7536	3.81946	3	41.2566	2.63681	3	45.6508	2.41656	3	36.5709	2.7711	3		30	1.62863	0.281073	3	3.70966	0.437629	3	1.6754	0.260915	3	6.94431	0.274464	3		30	26.5007	2.66003	3	26.3193	3.71227	3	28.7206	1.5181	3	30.0949	4.89604	3	17.0659	0.866981	3	18.9026	2.73634	3		30	0.178192
32	49.3514	4.30999	3	42.3463	2.70521	3	48.0555	2.14556	3	37.105	2.60225	3		32	1.6238	0.30586	3	3.82076	0.503288	3	1.73114	0.270289	3	7.47384	0.431173	3		32	28.951	2.85285	3	28.0339	3.81863	3	31.1434	1.54632	3	32.8251	4.92436	3	17.6457	1.11655	3	19.2173	2.80075	3		32	0.195733
34	52.2455	4.3203	3	43.5026	2.79429	3	50.6191	2.16802	3	37.4967	2.71505	3		34	1.63638	0.299605	3	3.96499	0.530498	3	1.79059	0.3152	3	7.96808	0.383959	3		34	30.8708	3.22485	3	29.5654	4.19451	3	33.5725	1.66882	3	35.4375	5.04738	3	18.4418	1.0842	3	19.4488	2.91531	3		34	0.201557
36	55.0408	4.27904	3	44.8304	2.86535	3	53.416	2.62566	3	37.8147	2.76043	3		36	1.62998	0.249497	3	4.03639	0.511739	3	1.81312	0.352712	3	8.50431	0.307247	3		36	33.5221	3.57798	3	31.2642	4.4299	3	35.9682	1.7277	3	37.6088	5.4087	3	19.0615	1.13204	3	19.6055	3.14374	3		36	0.177329
38	58.366	4.34966	3	46.1396	2.90103	3	56.2779	2.63699	3	37.9419	2.79169	3		38	1.63867	0.27128	3	4.11183	0.56882	3	1.87196	0.352991	3	9.04406	0.227236	3		38	36.0101	3.85264	3	32.4914	4.59341	3	38.4338	2.01024	3	39.5947	5.48434	3	19.8779	1.18437	3	19.762	3.15524	3		38	0.188219
40	61.4102	4.75143	3	47.4628	2.7988	3	59.6513	2.8055	3	37.8489	2.8641	3		40	1.68652	0.263152	3	4.23549	0.542144	3	1.91609	0.343406	3	9.59486	0.30261	3		40	39.3797	4.13741	3	33.8576	4.82215	3	41.3912	2.40674	3	42.196	5.90296	3	20.4542	1.17054	3	19.9579	3.17641	3		40	0.167881
42	64.3357	4.49373	3	48.7764	3.30729	3	62.8514	2.91358	3	38.2244	3.00128	3		42	1.68793	0.290158	3	4.36998	0.448257	3	2.03819	0.262388	3	9.83779	0.357605	3		42	42.6644	4.58452	3	35.3343	5.34356	3	44.8198	2.01393	3	45.222	6.26807	3	21.0068	1.11922	3	19.9958	3.2399	3		42	0.178395
44	67.7085	4.60926	3	50.5932	2.72666	3	66.2951	2.80412	3	38.1084	2.88422	3		44	1.7533	0.332009	3	4.33723	0.491725	3	2.04405	0.226746	3	10.3009	0.412853	3		44	46.59	4.74174	3	36.1126	5.15868	3	48.5916	2.28591	3	48.4246	6.55891	3	22.0123	1.35215	3	20.114	3.37581	3		44	0.211061
46	70.7296	4.48014	3	51.6782	2.78061	3	69.0778	2.65057	3	38.027	2.59888	3		46	1.81932	0.314178	3	4.5181	0.417142	3	2.08799	0.269042	3	10.5661	0.293896	3		46	50.797	5.23788	3	36.9479	5.44303	3	52.1934	2.90119	3	51.7057	6.43816	3	22.5272	1.37285	3	20.0373	3.11941	3		46	0.22311
48	73.2129	4.3963	3	52.9921	2.77158	3	72.0878	2.65433	3	37.6798	2.9709	3		48	1.91304	0.273806	3	4.6563	0.424564	3	2.19541	0.282142	3	10.9836	0.299081	3		48	54.5476	4.86983	3	37.8256	5.62586	3	55.9332	2.74209	3	55.7989	7.33218	3	23.2246	1.34993	3	20.1232	3.17803	3		48	0.225084
50	75.6646	4.50417	3	54.6372	2.68806	3	75.1476	2.64521	3	37.5703	2.8943	3		50	1.8927	0.239773	3	4.6807	0.408615	3	2.17311	0.264406	3	11.2833	0.460848	3		50	58.197	5.05721	3	38.5966	5.64947	3	59.9503	3.51376	3	59.8616	8.526	3	23.6853	1.2979	3	20.0667	3.31919	3		50	0.222425
52	77.3366	4.28173	3	55.6478	2.64347	3	77.2212	2.70702	3	37.3751	2.57404	3		52	1.94792	0.235551	3	4.77033	0.37151	3	2.22078	0.318223	3	11.4746	0.321	3		52	61.93	5.70445	3	39.6518	5.55898	3	63.4431	3.48647	3	63.2775	8.41174	3	24.1938	1.10352	3	20.0638	3.13271	3		52	0.215297
54	79.3029	4.14031	3	57.546	2.91662	3	78.8767	2.34111	3	36.9784	2.60672	3		54	1.97561	0.177912	3	4.6813	0.316009	3	2.32105	0.377626	3	11.8944	0.315222	3		54	65.5034	5.78899	3	40.9707	5.65279	3	66.9493	3.05227	3	66.8221	8.07415	3	24.5204	0.960564	3	19.9633	3.24763	3		54	0.260377
56	80.3848	3.84285	3	59.2904	3.06054	3	80.7823	2.37158	3	36.9213	2.56862	3		56	2.01868	0.150946	3	4.61833	0.32043	3	2.36644	0.330282	3	12.1016	0.418933	3		56	69.6743	5.76232	3	42.4549	5.86932	3	69.9825	3.34121	3	70.3357	8.53819	3	25.1423	1.2302	3	19.9759	3.16979	3		56	0.247979
58	81.1537	4.03062	3	60.4626	3.15166	3	81.8868	2.3108	3	36.1833	2.39452	3		58	2.06777	0.204859	3	4.51929	0.356882	3	2.45944	0.260147	3	12.3283	0.382963	3		58	73.3489	6.10031	3	44.4585	5.99827	3	72.9637	3.07844	3	73.8367	8.21319	3	25.6625	1.11178	3	19.8731	3.22018	3		58	0.287818
60	81.9102	3.81827	3	62.6611	3.38588	3	83.0085	2.15505	3	36.2131	2.49406	3		60	2.21131	0.190429	3	4.40276	0.235322	3	2.58084	0.30641	3	12.3193	0.321517	3		60	77.7668	5.93467	3	45.8249	6.0413	3	75.972	2.79343	3	77.1106	8.07952	3	26.2783	1.31222	3	19.7893	3.40033	3		60	0.287898
62	82.7724	3.5626	3	64.5867	3.14459	3	83.8266	2.40365	3	35.8208	2.49657	3		62	2.32564	0.172668	3	4.33739	0.179624	3	2.70611	0.38998	3	12.5317	0.252353	3		62	81.285	5.70022	3	47.5157	6.23159	3	78.2009	3.07912	3	80.6069	7.65535	3	26.7238	1.23213	3	19.6739	3.41344	3		62	0.295941
64	83.0517	3.55653	3	66.5632	3.14802	3	84.2227	2.36928	3	35.4467	2.55168	3		64	2.45296	0.193152	3	4.34581	0.242488	3	2.85921	0.333559	3	12.5606	0.116551	3		64	84.8072	5.04428	3	48.8527	6.41406	3	80.9825	2.55868	3	84.1887	7.18523	3	27.1222	1.21093	3	19.7006	3.32842	3		64	0.325575
66	83.2	3.76288	3	68.5433	3.94889	3	84.8179	2.17275	3	35.4443	2.40108	3		66	2.62254	0.218102	3	4.25802	0.270809	3	2.96821	0.353995	3	12.8356	0.413895	3		66	87.2974	4.65111	3	50.1314	6.6497	3	83.0133	2.09223	3	86.6279	6.58266	3	27.5153	1.27417	3	19.5968	3.21852	3		66	0.353199
68	83.7281	3.45848	3	69.9592	3.45437	3	85.0786	2.06859	3	34.9027	2.27635	3		68	2.79992	0.168896	3	4.23	0.393502	3	3.09829	0.410569	3	12.7115	0.559461	3		68	89.6425	4.71626	3	51.6084	6.64653	3	85.5037	2.3843	3	89.2195	6.49632	3	28.072	1.37361	3	19.4614	3.45681	3		68	0.387341
70	83.7053	3.85553	3	71.3275	3.53093	3	85.4857	2.29357	3	34.7357	2.57151	3		70	2.98204	0.271536	3	4.10938	0.276386	3	3.31577	0.381042	3	12.5219	0.568086	3		70	91.3928	4.15461	3	52.8459	7.00797	3	87.4651	2.55275	3	91.2968	5.45003	3	28.4403	1.28919	3	19.1854	3.51288	3		70	0.429769
72	83.945	3.7205	3	73.055	3.44416	3	85.5775	2.1908	3	34.6029	2.39494	3		72	3.07849	0.278655	3	4.05663	0.231284	3	3.42268	0.312164	3	12.4951	0.555698	3		72	92.8463	4.04474	3	54.707	6.97684	3	88.564	2.0306	3	92.7733	4.9251	3	29.1071	1.31073	3	19.0795	3.30253	3		72	0.469713
[truncated: 69 more columns]

## Sheet: Fig.7d
	osimertinib			pralsetinib			ponatinib			osi + pralsetinib			osi + ponatinib
drug [uM]	mean	sd	n	mean	sd	n	mean	sd	n	mean	sd	n	mean	sd	n
0.0001	100	9.37776	3	100	6.63492	3	100	1.94187	3	100	5.1439	3	100	9.53939	3
0.0008649	108.334	12.5823	3	107.522	3.79717	3	97.816	4.65111	3	107.474	2.9087	3	104.639	4.82299	3
0.0026613	112.041	7.87309	3	105.878	10.2499	3	102.292	6.46294	3	120.746	6.83446	3	116.216	7.59852	3
0.0106453	101.364	8.01558	3	105.903	2.50331	3	97.4385	7.05304	3	122.053	4.13555	3	104.242	5.79246	3
0.031936	115.481	17.2602	3	112.304	3.59939	3	106.525	9.01468	3	124.696	4.23626	3	64.5962	10.6402	3
0.0998	114.532	3.53359	3	110.81	1.94471	3	94.4996	6.88704	3	115.772	3.72239	3	26.0254	3.62177	3
0.31936	118.032	9.286	3	103.686	8.55373	3	90.7249	5.45499	3	72.011	5.77914	3	11.275	1.45647	3
1.01131	108.66	4.11042	3	100.199	4.55278	3	52.2498	4.53105	3	24.3919	1.69326	3	4.98531	0.345135	3
3.16698	97.168	15.9516	3	88.9908	3.10287	3	6.12007	0.452115	3	7.63734	0.519229	3	2.00496	0.246189	3
10.0066	18.4433	1.8951	3	58.8838	2.1272	3	0.182301	0.018108	3	3.88831	0.92824	3	0.38737	0.262673	3

## Sheet: Fig.7e
	control DNA				parental PC9				PC9CCDC6-RET				PC9CCDC6-RET vandetanib-R
YAP1	1.93	2.01	1.98	2.09	6.19	6.21	6.06	5.77	6.59	6.18	5.87	6	12.55	12.79	12.76	12.11

## Sheet: Fig.7f
drug [uM]	siCTRL vandetanib			siYAP1 vandetanib			siCTRL osi + selper			siYAP1 osi + selper
0.0001	101.876	115.416	82.7077	97.0182	96.6764	106.305	99.6717	105.926	94.4023	90.9766	90.5174	118.506
0.0008649	87.1693	94.5305	92.1863	100.217	91.9818	93.6571	92.936	97.9389	90.2226	93.9853	106.98	112.754
0.0026613	97.94	99.2538	94.1193	105.58	104.513	104.479	93.7147	92.9143	87.2053	73.2549	78.2911	87.8888
0.0106453	89.2589	111.533	95.5189	96.1996	97.6987	120.184	83.1117	89.2297	84.4836	38.0977	47.3654	46.1822
0.031936	104.062	108.088	89.0306	95.9178	98.5438	96.2281	64.8423	68.9801	57.4035	13.7147	15.8788	21.3346
0.0998	92.8974	91.8056	79.6523	91.6717	91.5014	92.1584	50.7413	52.488	44.2952	10.1795	11.49	13.7579
0.31936	91.4998	86.781	69.0981	40.2302	42.2996	52.7453	45.5847	55.7453	49.6885	8.83831	10.8173	10.5502
1.01131	59.2909	53.2169	53.5608	14.6991	14.8097	16.7462	46.4166	48.465	43.1766	8.78856	9.23911	10.0836
3.16698	49.3874	45.0418	37.6474	7.18553	8.18777	7.03916	33.5057	36.1751	32.5453	5.01453	7.20588	7.43179
10.0066	3.40293	4.47829	5.58712	0.796521	0.907267	1.22682	17.3118	18.4839	17.5957	4.3575	5.82466	5.3692

## Sheet: Fig.7g
	YAP1			CTGF			CYR61
PC9	1.017	0.975	1.008	1	0.379169	1.62397	0.972814	1.01203	1.01573
PC9CCDC6-RET	0.853	0.848	0.844	1.2007	0.334228	0.301012	0.963864	0.969189	0.93939
siCTRL	0.814	0.837	0.817	12.8387	12.016	15.8876	1.71602	1.63686	1.52697
siYAP1	0.073	0.071	0.068	4.92333	4.34673	3.56267	0.733114	0.701182	0.706331
DMSO	1.079	1.045	1.08	22.6823	21.9128	23.3614	0.882509	0.89476	0.87929
vandetanib	1.59	1.513	1.443	158.591	158.84	160.389	3.49301	3.69507	3.21459
vande + alisertib	1.487	1.458	1.464	103.929	98.972	102.457	2.1936	2.15818	2.05879
vande + XAV939	1.556	1.635	1.549	81.5275	96.0221	87.4902	1.65078	1.70231	1.59616
vande + MYF01-37	2.001	2.016	1.938	64.5596	88.6786	83.5596	1.41106	1.35788	1.34439

## Sheet: Sup.Fig.5f
	PC9			ESYT2-BRAF clone87 (sg5+7)			ESYT2-BRAF osi-clone1 (sg5+7)			ESYT2-BRAF osi-clone2 (sg6+7)
osimertinib [uM]	mean	sd	n	mean	sd	n	mean	sd	n	mean	sd	n
0.0001	100	3.10717	3	100	2.57646	3	100	0.62563	3	100	0.609651	3
0.0008649	87.3414	3.41699	3	106.306	8.71381	3	105.83	3.59348	3	98.6553	7.89539	3
0.0026613	70.3902	1.0012	3	93.7688	4.31719	3	91.322	3.73417	3	94.0879	4.3936	3
0.0106453	37.2332	1.05542	3	83.9707	2.70993	3	84.7117	2.68434	3	78.6871	6.06996	3
0.031936	21.5145	3.30479	3	73.2318	1.40258	3	69.1483	2.72326	3	68.8178	1.71041	3
0.0998	14.8464	2.07647	3	72.4342	3.35708	3	68.2125	2.2876	3	69.3509	2.47801	3
0.31936	17.3697	1.49049	3	76.4893	2.90907	3	77.34	4.32181	3	76.2212	1.66242	3
1.01131	16.8072	1.41534	3	77.1856	2.13119	3	79.7712	5.21203	3	77.0069	5.7461	3
3.16698	5.7242	2.47453	3	27.5774	2.20712	3	38.216	1.53455	3	42.3178	6.01927	3
10.0066	0.990008	0.197386	3	8.05707	1.35268	3	6.97976	0.0947544	3	3.21742	0.19077	3

[truncated: 22 more sheets: Sup.Fig.5h, Sup.Fig.5i, Sup.Fig.6a, Sup.Fig.6b, Sup.Fig.6c, Sup.Fig.6e, Sup.Fig.6g, Sup.Fig.6h, Sup.Fig.6i, Sup.Fig.6k, Sup.Fig.6l, Sup.Fig.6m, Sup.Fig7a, Sup.Fig.7b, Sup.Fig.7c, Sup.Fig.7d, Sup.Fig.7e, Sup.Fig.7f, Sup.Fig.7h, Sup.Fig.7i …]
